# Supplementary material for: Correlation of fitness landscapes from three orthologous TIM barrels originates from sequence and structure constraints
Source: Nat Commun. 2017 Mar 6;8:14614. doi: 10.1038/ncomms14614 (PMC5343507; doi:10.1038/ncomms14614)
Supplement: Supplementary Data 1 — Oligonucleotide sequences for mutant library generation. Primer sequences used for creating the plasmid libraries and processing the deep sequencing samples are available for download. [file ncomms14614-s2.xlsx]

## Sheet: BsaI primers and cassettes
BsaI primers are used to introduce BSAI recognition sites into gene of interest
BsaI restriction is used to introduce cassettes carrying randomized nucleotide positions
SsIGPS								TmIGPS								TtIGPS
		Whole plasmid BsaI PCR primers				Cassettes				Whole plasmid BsaI PCR primers				Cassettes				Whole plasmid BsaI PCR primers				Cassettes
Lib1	Ss44-53_VecF	ggtggtggtgcatgcggtctcaAGTCCGTCCGGCCTGGATGTG		Lib1	Ss_N44_F	TAACAAATCCNNNATCACGGCTATTATTGCAGAATATAAACGTAAA		Lib1	Tm40-49_VecF	ggtggtggtgcatgcggtctcaAGCCCAAGTGCGGGCGATATT		Lib1	Tm_E40_F	GAGCGGTAAANNNCGCGTTAAGATTATCGCTGAATTCAAAAAGGCC		Lib1	Tt44-53_VecF	ggtggtggtgcatgcggtctcaATCCGCGAAGTTGATCCTGTG		Lib1	Tt_A44_F	AAGCGTCATTNNNGAAGTAAAGAGACAATCTCCGTCAGAAGGCTTG
	Ss44-53_VecR	gcagcagcagcatgcggtctcaGTTAAATTCCAGAATGCGTTC			Ss_N44_R	GACTTTTACGTTTATATTCTGCAATAATAGCCGTGATNNNGGATTT			Tm40-49_VecR	gcagcagcagcatgcggtctcaGCTCAGTACTTCCAAAAAA			Tm_E40_R	GGCTGGCCTTTTTGAATTCAGCGATAATCTTAACGCGNNNTTTACC			Tt44-53_VecR	gcagcagcagcatgcggtctcaGCTTAAACCTGGACGTAACAG			Tt_A44_R	GGATCAAGCCTTCTGACGGAGATTGTCTCTTTACTTCNNNAATGAC
Lib2	Ss76-85_VecF	ggtggtggtgcatgcggtctcaTATTTCAACGGTAGCTACGAA			Ss_I45_F	TAACAAATCCAACNNNACGGCTATTATTGCAGAATATAAACGTAAA		Lib2	Tm74-83_VecF	ggtggtggtgcatgcggtctcaTACTTTAAGGGCGATCCAGCT			Tm_R41_F	GAGCGGTAAAGAANNNGTTAAGATTATCGCTGAATTCAAAAAGGCC		Lib2	Tt78-87_VecF	ggtggtggtgcatgcggtctcaCTGGATCTGAAACGCGTTCGT			Tt_E45_F	AAGCGTCATTGCGNNNGTAAAGAGACAATCTCCGTCAGAAGGCTTG
	Ss76-85_VecR	gcagcagcagcatgcggtctcaCATGAATTTTGAGTATTCGAT			Ss_I45_R	GACTTTTACGTTTATATTCTGCAATAATAGCCGTNNNGTTGGATTT			Tm74-83_VecR	gcagcagcagcatgcggtctcaATACATGCGGATAAAATCTTC			Tm_R41_R	GGCTGGCCTTTTTGAATTCAGCGATAATCTTAACNNNTTCTTTACC			Tt78-87_VecR	gcagcagcagcatgcggtctcaTGCACGAGCGCCACCGCGTGC			Tt_E45_R	GGATCAAGCCTTCTGACGGAGATTGTCTCTTTACNNNCGCAATGAC
Lib3	Ss104-113_VecF	ggtggtggtgcatgcggtctcaGAATCACAGATCGATGACGCG			Ss_T46_F	TAACAAATCCAACATCNNNGCTATTATTGCAGAATATAAACGTAAA		Lib3	Tm102-111_VecF	ggtggtggtgcatgcggtctcaACGGTACAAGTTAAGCTGGCA			Tm_V42_F	GAGCGGTAAAGAACGCNNNAAGATTATCGCTGAATTCAAAAAGGCC		Lib3	Tt106-115_VecF	ggtggtggtgcatgcggtctcaGCCCGTGCATTCGGTGCTTCC			Tt_V46_F	AAGCGTCATTGCGGAANNNAAGAGACAATCTCCGTCAGAAGGCTTG
	Ss104-113_VecR	gcagcagcagcatgcggtctcaGCTCGCGATTTTGCGCAGCGT			Ss_T46_R	GACTTTTACGTTTATATTCTGCAATAATAGCNNNGATGTTGGATTT			Tm102-111_VecR	gcagcagcagcatgcggtctcaATTGCGTGCAGCTCTAACGAA			Tm_V42_R	GGCTGGCCTTTTTGAATTCAGCGATAATCTTNNNGCGTTCTTTACC			Tt106-115_VecR	gcagcagcagcatgcggtctcaTAATGGTAAGTCCACGGCTTC			Tt_V46_R	GGATCAAGCCTTCTGACGGAGATTGTCTCTTNNNTTCCGCAATGAC
Lib4	Ss126-135_VecF	ggtggtggtgcatgcggtctcaACGGAACGTGAACTGGAAAGT			Ss_A47_F	TAACAAATCCAACATCACGNNNATTATTGCAGAATATAAACGTAAA		Lib4	Tm124-133_VecF	ggtggtggtgcatgcggtctcaACTGCAGAACAGATTAAAGAA			Tm_K43_F	GAGCGGTAAAGAACGCGTTNNNATTATCGCTGAATTCAAAAAGGCC		Lib4	Tt128-137_VecF	ggtggtggtgcatgcggtctcaTATCTGGAAGAAGCGCGTAGA			Tt_K47_F	AAGCGTCATTGCGGAAGTANNNAGACAATCTCCGTCAGAAGGCTTG
	Ss126-135_VecR	gcagcagcagcatgcggtctcaGTACGCGTCATCGATCTGTGA			Ss_A47_R	GACTTTTACGTTTATATTCTGCAATAATNNNCGTGATGTTGGATTT			Tm124-133_VecR	gcagcagcagcatgcggtctcaAGATGCCAGCTTAACTTGTAC			Tm_K43_R	GGCTGGCCTTTTTGAATTCAGCGATAATNNNAACGCGTTCTTTACC			Tt128-137_VecR	gcagcagcagcatgcggtctcaTGCGGAAGCACCGAATGCACG			Tt_K47_R	GGATCAAGCCTTCTGACGGAGATTGTCTNNNTACTTCCGCAATGAC
Lib5	Ss154-163_VecF	ggtggtggtgcatgcggtctcaCTGGACATTGCACTGCGTATC			Ss_I48_F	TAACAAATCCAACATCACGGCTNNNATTGCAGAATATAAACGTAAA		Lib5	Tm150-159_VecF	ggtggtggtgcatgcggtctcaGAAGACCTGGAAAAAGTGTTT			Tm_I44_F	GAGCGGTAAAGAACGCGTTAAGNNNATCGCTGAATTCAAAAAGGCC		Lib5	Tt153-162_VecF	ggtggtggtgcatgcggtctcaTTAGAAGCTGGTGCAGAAGTT			Tt_R48_F	AAGCGTCATTGCGGAAGTAAAGNNNCAATCTCCGTCAGAAGGCTTG
	Ss154-163_VecR	gcagcagcagcatgcggtctcaGGAGCGGGCATATTCCAGCAG			Ss_I48_R	GACTTTTACGTTTATATTCTGCAATNNNAGCCGTGATGTTGGATTT			Tm150-159_VecR	gcagcagcagcatgcggtctcaCGCGGCTTCGTAGATTTCTTT			Tm_I44_R	GGCTGGCCTTTTTGAATTCAGCGATNNNCTTAACGCGTTCTTTACC			Tt153-162_VecR	gcagcagcagcatgcggtctcaTTCCAAGCCTAATCTACGCGC			Tt_R48_R	GGATCAAGCCTTCTGACGGAGATTGNNNCTTTACTTCCGCAATGAC
Lib6	Ss173-182_VecF	ggtggtggtgcatgcggtctcaGAAACCCTGGAAATCAACAAA			Ss_I49_F	TAACAAATCCAACATCACGGCTATTNNNGCAGAATATAAACGTAAA		Lib6	Tm172-181_VecF	ggtggtggtgcatgcggtctcaGACACTTTCGAAATTAAAAAG			Tm_I45_F	GAGCGGTAAAGAACGCGTTAAGATTNNNGCTGAATTCAAAAAGGCC		Lib6	Tt174-183_VecF	ggtggtggtgcatgcggtctcaTTGGAAACTGCTCCTCGTTTG			Tt_Q49_F	AAGCGTCATTGCGGAAGTAAAGAGANNNTCTCCGTCAGAAGGCTTG
	Ss173-182_VecR	gcagcagcagcatgcggtctcaCAGTGCAATGTCCAGATCATT			Ss_I49_R	GACTTTTACGTTTATATTCTGCNNNAATAGCCGTGATGTTGGATTT			Tm172-181_VecR	gcagcagcagcatgcggtctcaGGAAAACACTTTTTCCAGGTC			Tm_I45_R	GGCTGGCCTTTTTGAATTCAGCNNNAATCTTAACGCGTTCTTTACC			Tt174-183_VecR	gcagcagcagcatgcggtctcaAACTTCTGCACCAGCTTCTAA			Tt_Q49_R	GGATCAAGCCTTCTGACGGAGANNNTCTCTTTACTTCCGCAATGAC
Lib7	Ss203-212_VecF	ggtggtggtgcatgcggtctcaGAACGTAACGAAATCGAAGAA			Ss_A50_F	TAACAAATCCAACATCACGGCTATTATTNNNGAATATAAACGTAAA		Lib7	Tm202-211_VecF	ggtggtggtgcatgcggtctcaGATCCGCGTGAATTGAAGGAC			Tm_A46_F	GAGCGGTAAAGAACGCGTTAAGATTATCNNNGAATTCAAAAAGGCC		Lib7	Tt207-216_VecF	ggtggtggtgcatgcggtctcaGCCTTGGAAGGTCTGTTCGAT			Tt_S50_F	AAGCGTCATTGCGGAAGTAAAGAGACAANNNCCGTCAGAAGGCTTG
	Ss203-212_VecR	gcagcagcagcatgcggtctcaCATGCTAATCAGTTTGCGTTG			Ss_A50_R	GACTTTTACGTTTATATTCNNNAATAATAGCCGTGATGTTGGATTT			Tm202-211_VecR	gcagcagcagcatgcggtctcaTAATGGTAACAGTTCCCACAG			Tm_A46_R	GGCTGGCCTTTTTGAATTCNNNGATAATCTTAACGCGTTCTTTACC			Tt207-216_VecR	gcagcagcagcatgcggtctcaGACGCCACCAAAGCCGCGTTT			Tt_S50_R	GGATCAAGCCTTCTGACGGNNNTTGTCTCTTTACTTCCGCAATGAC
Lib8	Ss226-235_VecF	ggtggtggtgcatgcggtctcaCGTAACCCGGAAAAAATTAAA			Ss_E51_F	TAACAAATCCAACATCACGGCTATTATTGCANNNTATAAACGTAAA		Lib8	Tm224-233_VecF	ggtggtggtgcatgcggtctcaAAAGCGGAAAACCCTCGTCGT			Tm_E47_F	GAGCGGTAAAGAACGCGTTAAGATTATCGCTNNNTTCAAAAAGGCC		Lib8	Tt229-238_VecF	ggtggtggtgcatgcggtctcaGCTGCATTAAGAGAATTGGTT			Tt_P51_F	AAGCGTCATTGCGGAAGTAAAGAGACAATCTNNNTCAGAAGGCTTG
	Ss226-235_VecR	gcagcagcagcatgcggtctcaGCGCAGTTCTTCGATTTCGTT			Ss_E51_R	GACTTTTACGTTTATANNNTGCAATAATAGCCGTGATGTTGGATTT			Tm224-233_VecR	gcagcagcagcatgcggtctcaCAAGTCCTTCAATTCACGCGG			Tm_E47_R	GGCTGGCCTTTTTGAANNNAGCGATAATCTTAACGCGTTCTTTACC			Tt229-238_VecR	gcagcagcagcatgcggtctcaCGCATCGAACAGACCTTCCAA			Tt_P51_R	GGATCAAGCCTTCTGANNNAGATTGTCTCTTTACTTCCGCAATGAC
					Ss_Y52_F	TAACAAATCCAACATCACGGCTATTATTGCAGAANNNAAACGTAAA							Tm_F48_F	GAGCGGTAAAGAACGCGTTAAGATTATCGCTGAANNNAAAAAGGCC							Tt_S52_F	AAGCGTCATTGCGGAAGTAAAGAGACAATCTCCGNNNGAAGGCTTG
					Ss_Y52_R	GACTTTTACGTTTNNNTTCTGCAATAATAGCCGTGATGTTGGATTT							Tm_F48_R	GGCTGGCCTTTTTNNNTTCAGCGATAATCTTAACGCGTTCTTTACC							Tt_S52_R	GGATCAAGCCTTCNNNCGGAGATTGTCTCTTTACTTCCGCAATGAC
					Ss_K53_F	TAACAAATCCAACATCACGGCTATTATTGCAGAATATNNNCGTAAA							Tm_K49_F	GAGCGGTAAAGAACGCGTTAAGATTATCGCTGAATTCNNNAAGGCC							Tt_E53_F	AAGCGTCATTGCGGAAGTAAAGAGACAATCTCCGTCANNNGGCTTG
					Ss_K53_R	GACTTTTACGNNNATATTCTGCAATAATAGCCGTGATGTTGGATTT							Tm_K49_R	GGCTGGCCTTNNNGAATTCAGCGATAATCTTAACGCGTTCTTTACC							Tt_E53_R	GGATCAAGCCNNNTGACGGAGATTGTCTCTTTACTTCCGCAATGAC
				Lib2	Ss_Y76_F	CATGGAACGTNNNGCAGTTGGCCTGTCGATCCTGACCGAAGAAAAA						Lib2	Tm_L74_F	GTATGATGAANNNGCCGACGCGATTTCAATCCTGACAGAAAAACAC						Lib2	Tt_V78_F	TGCAGTCTCTNNNCTGACCGAACCGCATAGATTTGGTGGCTCATTG
					Ss_Y76_R	AATATTTTTCTTCGGTCAGGATCGACAGGCCAACTGCNNNACGTTC							Tm_L74_R	AGTAGTGTTTTTCTGTCAGGATTGAAATCGCGTCGGCNNNTTCATC							Tt_V78_R	CCAGCAATGAGCCACCAAATCTATGCGGTTCGGTCAGNNNAGAGAC
					Ss_A77_F	CATGGAACGTTACNNNGTTGGCCTGTCGATCCTGACCGAAGAAAAA							Tm_A75_F	GTATGATGAATTGNNNGACGCGATTTCAATCCTGACAGAAAAACAC							Tt_L79_F	TGCAGTCTCTGTANNNACCGAACCGCATAGATTTGGTGGCTCATTG
					Ss_A77_R	AATATTTTTCTTCGGTCAGGATCGACAGGCCAACNNNGTAACGTTC							Tm_A75_R	AGTAGTGTTTTTCTGTCAGGATTGAAATCGCGTCNNNCAATTCATC							Tt_L79_R	CCAGCAATGAGCCACCAAATCTATGCGGTTCGGTNNNTACAGAGAC
					Ss_V78_F	CATGGAACGTTACGCANNNGGCCTGTCGATCCTGACCGAAGAAAAA							Tm_D76_F	GTATGATGAATTGGCCNNNGCGATTTCAATCCTGACAGAAAAACAC							Tt_T80_F	TGCAGTCTCTGTACTGNNNGAACCGCATAGATTTGGTGGCTCATTG
					Ss_V78_R	AATATTTTTCTTCGGTCAGGATCGACAGGCCNNNTGCGTAACGTTC							Tm_D76_R	AGTAGTGTTTTTCTGTCAGGATTGAAATCGCNNNGGCCAATTCATC							Tt_T80_R	CCAGCAATGAGCCACCAAATCTATGCGGTTCNNNCAGTACAGAGAC
					Ss_G79_F	CATGGAACGTTACGCAGTTNNNCTGTCGATCCTGACCGAAGAAAAA							Tm_A77_F	GTATGATGAATTGGCCGACNNNATTTCAATCCTGACAGAAAAACAC							Tt_E81_F	TGCAGTCTCTGTACTGACCNNNCCGCATAGATTTGGTGGCTCATTG
					Ss_G79_R	AATATTTTTCTTCGGTCAGGATCGACAGNNNAACTGCGTAACGTTC							Tm_A77_R	AGTAGTGTTTTTCTGTCAGGATTGAAATNNNGTCGGCCAATTCATC							Tt_E81_R	CCAGCAATGAGCCACCAAATCTATGCGGNNNGGTCAGTACAGAGAC
					Ss_L80_F	CATGGAACGTTACGCAGTTGGCNNNTCGATCCTGACCGAAGAAAAA							Tm_I78_F	GTATGATGAATTGGCCGACGCGNNNTCAATCCTGACAGAAAAACAC							Tt_P82_F	TGCAGTCTCTGTACTGACCGAANNNCATAGATTTGGTGGCTCATTG
					Ss_L80_R	AATATTTTTCTTCGGTCAGGATCGANNNGCCAACTGCGTAACGTTC							Tm_I78_R	AGTAGTGTTTTTCTGTCAGGATTGANNNCGCGTCGGCCAATTCATC							Tt_P82_R	CCAGCAATGAGCCACCAAATCTATGNNNTTCGGTCAGTACAGAGAC
					Ss_S81_F	CATGGAACGTTACGCAGTTGGCCTGNNNATCCTGACCGAAGAAAAA							Tm_S79_F	GTATGATGAATTGGCCGACGCGATTNNNATCCTGACAGAAAAACAC							Tt_H83_F	TGCAGTCTCTGTACTGACCGAACCGNNNAGATTTGGTGGCTCATTG
					Ss_S81_R	AATATTTTTCTTCGGTCAGGATNNNCAGGCCAACTGCGTAACGTTC							Tm_S79_R	AGTAGTGTTTTTCTGTCAGGATNNNAATCGCGTCGGCCAATTCATC							Tt_H83_R	CCAGCAATGAGCCACCAAATCTNNNCGGTTCGGTCAGTACAGAGAC
					Ss_I82_F	CATGGAACGTTACGCAGTTGGCCTGTCGNNNCTGACCGAAGAAAAA							Tm_I80_F	GTATGATGAATTGGCCGACGCGATTTCANNNCTGACAGAAAAACAC							Tt_R84_F	TGCAGTCTCTGTACTGACCGAACCGCATNNNTTTGGTGGCTCATTG
					Ss_I82_R	AATATTTTTCTTCGGTCAGNNNCGACAGGCCAACTGCGTAACGTTC							Tm_I80_R	AGTAGTGTTTTTCTGTCAGNNNTGAAATCGCGTCGGCCAATTCATC							Tt_R84_R	CCAGCAATGAGCCACCAAANNNATGCGGTTCGGTCAGTACAGAGAC
					Ss_L83_F	CATGGAACGTTACGCAGTTGGCCTGTCGATCNNNACCGAAGAAAAA							Tm_L81_F	GTATGATGAATTGGCCGACGCGATTTCAATCNNNACAGAAAAACAC							Tt_F85_F	TGCAGTCTCTGTACTGACCGAACCGCATAGANNNGGTGGCTCATTG
					Ss_L83_R	AATATTTTTCTTCGGTNNNGATCGACAGGCCAACTGCGTAACGTTC							Tm_L81_R	AGTAGTGTTTTTCTGTNNNGATTGAAATCGCGTCGGCCAATTCATC							Tt_F85_R	CCAGCAATGAGCCACCNNNTCTATGCGGTTCGGTCAGTACAGAGAC
					Ss_T84_F	CATGGAACGTTACGCAGTTGGCCTGTCGATCCTGNNNGAAGAAAAA							Tm_T82_F	GTATGATGAATTGGCCGACGCGATTTCAATCCTGNNNGAAAAACAC							Tt_G86_F	TGCAGTCTCTGTACTGACCGAACCGCATAGATTTNNNGGCTCATTG
					Ss_T84_R	AATATTTTTCTTCNNNCAGGATCGACAGGCCAACTGCGTAACGTTC							Tm_T82_R	AGTAGTGTTTTTCNNNCAGGATTGAAATCGCGTCGGCCAATTCATC							Tt_G86_R	CCAGCAATGAGCCNNNAAATCTATGCGGTTCGGTCAGTACAGAGAC
					Ss_E85_F	CATGGAACGTTACGCAGTTGGCCTGTCGATCCTGACCNNNGAAAAA							Tm_E83_F	GTATGATGAATTGGCCGACGCGATTTCAATCCTGACANNNAAACAC							Tt_G87_F	TGCAGTCTCTGTACTGACCGAACCGCATAGATTTGGTNNNTCATTG
					Ss_E85_R	AATATTTTTCNNNGGTCAGGATCGACAGGCCAACTGCGTAACGTTC							Tm_E83_R	AGTAGTGTTTNNNTGTCAGGATTGAAATCGCGTCGGCCAATTCATC							Tt_G87_R	CCAGCAATGANNNACCAAATCTATGCGGTTCGGTCAGTACAGAGAC
				Lib3	Ss_S104_F	GAGCAGCGTGNNNATTCCGATCCTGATGAAAGATTTCATCGTCAAA						Lib3	Tm_S102_F	CAATTTGACANNNCGTCCAATTCTGGCTAAAGATTTCTATATCGAC						Lib3	Tt_K106_F	ATTATTGCGCNNNGATTTTGTTGTGGACCCGTTCATGCTGGAAGAA
					Ss_S104_R	ATTCTTTGACGATGAAATCTTTCATCAGGATCGGAATNNNCACGCT							Tm_S102_R	CCGTGTCGATATAGAAATCTTTAGCCAGAATTGGACGNNNTGTCAA							Tt_K106_R	GGGCTTCTTCCAGCATGAACGGGTCCACAACAAAATCNNNGCGCAA
					Ss_I105_F	GAGCAGCGTGTCTNNNCCGATCCTGATGAAAGATTTCATCGTCAAA							Tm_R103_F	CAATTTGACATCANNNCCAATTCTGGCTAAAGATTTCTATATCGAC							Tt_D107_F	ATTATTGCGCAAGNNNTTTGTTGTGGACCCGTTCATGCTGGAAGAA
					Ss_I105_R	ATTCTTTGACGATGAAATCTTTCATCAGGATCGGNNNAGACACGCT							Tm_R103_R	CCGTGTCGATATAGAAATCTTTAGCCAGAATTGGNNNTGATGTCAA							Tt_D107_R	GGGCTTCTTCCAGCATGAACGGGTCCACAACAAANNNCTTGCGCAA
					Ss_P106_F	GAGCAGCGTGTCTATTNNNATCCTGATGAAAGATTTCATCGTCAAA							Tm_P104_F	CAATTTGACATCACGTNNNATTCTGGCTAAAGATTTCTATATCGAC							Tt_F108_F	ATTATTGCGCAAGGATNNNGTTGTGGACCCGTTCATGCTGGAAGAA
					Ss_P106_R	ATTCTTTGACGATGAAATCTTTCATCAGGATNNNAATAGACACGCT							Tm_P104_R	CCGTGTCGATATAGAAATCTTTAGCCAGAATNNNACGTGATGTCAA							Tt_F108_R	GGGCTTCTTCCAGCATGAACGGGTCCACAACNNNATCCTTGCGCAA
					Ss_I107_F	GAGCAGCGTGTCTATTCCGNNNCTGATGAAAGATTTCATCGTCAAA							Tm_I105_F	CAATTTGACATCACGTCCANNNCTGGCTAAAGATTTCTATATCGAC							Tt_V109_F	ATTATTGCGCAAGGATTTTNNNGTGGACCCGTTCATGCTGGAAGAA
					Ss_I107_R	ATTCTTTGACGATGAAATCTTTCATCAGNNNCGGAATAGACACGCT							Tm_I105_R	CCGTGTCGATATAGAAATCTTTAGCCAGNNNTGGACGTGATGTCAA							Tt_V109_R	GGGCTTCTTCCAGCATGAACGGGTCCACNNNAAAATCCTTGCGCAA
					Ss_L108_F	GAGCAGCGTGTCTATTCCGATCNNNATGAAAGATTTCATCGTCAAA							Tm_L106_F	CAATTTGACATCACGTCCAATTNNNGCTAAAGATTTCTATATCGAC							Tt_V110_F	ATTATTGCGCAAGGATTTTGTTNNNGACCCGTTCATGCTGGAAGAA
					Ss_L108_R	ATTCTTTGACGATGAAATCTTTCATNNNGATCGGAATAGACACGCT							Tm_L106_R	CCGTGTCGATATAGAAATCTTTAGCNNNAATTGGACGTGATGTCAA							Tt_V110_R	GGGCTTCTTCCAGCATGAACGGGTCNNNAACAAAATCCTTGCGCAA
					Ss_M109_F	GAGCAGCGTGTCTATTCCGATCCTGNNNAAAGATTTCATCGTCAAA							Tm_A107_F	CAATTTGACATCACGTCCAATTCTGNNNAAAGATTTCTATATCGAC							Tt_D111_F	ATTATTGCGCAAGGATTTTGTTGTGNNNCCGTTCATGCTGGAAGAA
					Ss_M109_R	ATTCTTTGACGATGAAATCTTTNNNCAGGATCGGAATAGACACGCT							Tm_A107_R	CCGTGTCGATATAGAAATCTTTNNNCAGAATTGGACGTGATGTCAA							Tt_D111_R	GGGCTTCTTCCAGCATGAACGGNNNCACAACAAAATCCTTGCGCAA
					Ss_K110_F	GAGCAGCGTGTCTATTCCGATCCTGATGNNNGATTTCATCGTCAAA							Tm_K108_F	CAATTTGACATCACGTCCAATTCTGGCTNNNGATTTCTATATCGAC							Tt_P112_F	ATTATTGCGCAAGGATTTTGTTGTGGACNNNTTCATGCTGGAAGAA
					Ss_K110_R	ATTCTTTGACGATGAAATCNNNCATCAGGATCGGAATAGACACGCT							Tm_K108_R	CCGTGTCGATATAGAAATCNNNAGCCAGAATTGGACGTGATGTCAA							Tt_P112_R	GGGCTTCTTCCAGCATGAANNNGTCCACAACAAAATCCTTGCGCAA
					Ss_D111_F	GAGCAGCGTGTCTATTCCGATCCTGATGAAANNNTTCATCGTCAAA							Tm_D109_F	CAATTTGACATCACGTCCAATTCTGGCTAAANNNTTCTATATCGAC							Tt_F113_F	ATTATTGCGCAAGGATTTTGTTGTGGACCCGNNNATGCTGGAAGAA
					Ss_D111_R	ATTCTTTGACGATGAANNNTTTCATCAGGATCGGAATAGACACGCT							Tm_D109_R	CCGTGTCGATATAGAANNNTTTAGCCAGAATTGGACGTGATGTCAA							Tt_F113_R	GGGCTTCTTCCAGCATNNNCGGGTCCACAACAAAATCCTTGCGCAA
					Ss_F112_F	GAGCAGCGTGTCTATTCCGATCCTGATGAAAGATNNNATCGTCAAA							Tm_F110_F	CAATTTGACATCACGTCCAATTCTGGCTAAAGATNNNTATATCGAC							Tt_M114_F	ATTATTGCGCAAGGATTTTGTTGTGGACCCGTTCNNNCTGGAAGAA
					Ss_F112_R	ATTCTTTGACGATNNNATCTTTCATCAGGATCGGAATAGACACGCT							Tm_F110_R	CCGTGTCGATATANNNATCTTTAGCCAGAATTGGACGTGATGTCAA							Tt_M114_R	GGGCTTCTTCCAGNNNGAACGGGTCCACAACAAAATCCTTGCGCAA
					Ss_I113_F	GAGCAGCGTGTCTATTCCGATCCTGATGAAAGATTTCNNNGTCAAA							Tm_Y111_F	CAATTTGACATCACGTCCAATTCTGGCTAAAGATTTCNNNATCGAC							Tt_L115_F	ATTATTGCGCAAGGATTTTGTTGTGGACCCGTTCATGNNNGAAGAA
					Ss_I113_R	ATTCTTTGACNNNGAAATCTTTCATCAGGATCGGAATAGACACGCT							Tm_Y111_R	CCGTGTCGATNNNGAAATCTTTAGCCAGAATTGGACGTGATGTCAA							Tt_L115_R	GGGCTTCTTCNNNCATGAACGGGTCCACAACAAAATCCTTGCGCAA
				Lib4	Ss_G126_F	GTACAATCTGNNNGCCGACACCGTCCTGCTGATTGTGAAAATCCTG						Lib4	Tm_G124_F	ATCTTCAGTGNNNGCTGATGCAATTTTAATTATCGCTCGTATCTTG						Lib4	Tt_L128_F	CGCAGCACTGNNNATTGTGGCATTGCTGGGTGAATTGACAGGCGCC
					Ss_G126_R	CCGTCAGGATTTTCACAATCAGCAGGACGGTGTCGGCNNNCAGATT							Tm_G124_R	CAGTCAAGATACGAGCGATAATTAAAATTGCATCAGCNNNCACTGA							Tt_L128_R	GATAGGCGCCTGTCAATTCACCCAGCAATGCCACAATNNNCAGTGC
					Ss_A127_F	GTACAATCTGGGCNNNGACACCGTCCTGCTGATTGTGAAAATCCTG							Tm_A125_F	ATCTTCAGTGGGCNNNGATGCAATTTTAATTATCGCTCGTATCTTG							Tt_I129_F	CGCAGCACTGTTANNNGTGGCATTGCTGGGTGAATTGACAGGCGCC
					Ss_A127_R	CCGTCAGGATTTTCACAATCAGCAGGACGGTGTCNNNGCCCAGATT							Tm_A125_R	CAGTCAAGATACGAGCGATAATTAAAATTGCATCNNNGCCCACTGA							Tt_I129_R	GATAGGCGCCTGTCAATTCACCCAGCAATGCCACNNNTAACAGTGC
					Ss_D128_F	GTACAATCTGGGCGCCNNNACCGTCCTGCTGATTGTGAAAATCCTG							Tm_D126_F	ATCTTCAGTGGGCGCTNNNGCAATTTTAATTATCGCTCGTATCTTG							Tt_V130_F	CGCAGCACTGTTAATTNNNGCATTGCTGGGTGAATTGACAGGCGCC
					Ss_D128_R	CCGTCAGGATTTTCACAATCAGCAGGACGGTNNNGGCGCCCAGATT							Tm_D126_R	CAGTCAAGATACGAGCGATAATTAAAATTGCNNNAGCGCCCACTGA							Tt_V130_R	GATAGGCGCCTGTCAATTCACCCAGCAATGCNNNAATTAACAGTGC
					Ss_T129_F	GTACAATCTGGGCGCCGACNNNGTCCTGCTGATTGTGAAAATCCTG							Tm_A127_F	ATCTTCAGTGGGCGCTGATNNNATTTTAATTATCGCTCGTATCTTG							Tt_A131_F	CGCAGCACTGTTAATTGTGNNNTTGCTGGGTGAATTGACAGGCGCC
					Ss_T129_R	CCGTCAGGATTTTCACAATCAGCAGGACNNNGTCGGCGCCCAGATT							Tm_A127_R	CAGTCAAGATACGAGCGATAATTAAAATNNNATCAGCGCCCACTGA							Tt_A131_R	GATAGGCGCCTGTCAATTCACCCAGCAANNNCACAATTAACAGTGC
					Ss_V130_F	GTACAATCTGGGCGCCGACACCNNNCTGCTGATTGTGAAAATCCTG							Tm_I128_F	ATCTTCAGTGGGCGCTGATGCANNNTTAATTATCGCTCGTATCTTG							Tt_L132_F	CGCAGCACTGTTAATTGTGGCANNNCTGGGTGAATTGACAGGCGCC
					Ss_V130_R	CCGTCAGGATTTTCACAATCAGCAGNNNGGTGTCGGCGCCCAGATT							Tm_I128_R	CAGTCAAGATACGAGCGATAATTAANNNTGCATCAGCGCCCACTGA							Tt_L132_R	GATAGGCGCCTGTCAATTCACCCAGNNNTGCCACAATTAACAGTGC
					Ss_L131_F	GTACAATCTGGGCGCCGACACCGTCNNNCTGATTGTGAAAATCCTG							Tm_L129_F	ATCTTCAGTGGGCGCTGATGCAATTNNNATTATCGCTCGTATCTTG							Tt_L133_F	CGCAGCACTGTTAATTGTGGCATTGNNNGGTGAATTGACAGGCGCC
					Ss_L131_R	CCGTCAGGATTTTCACAATCAGNNNGACGGTGTCGGCGCCCAGATT							Tm_L129_R	CAGTCAAGATACGAGCGATAATNNNAATTGCATCAGCGCCCACTGA							Tt_L133_R	GATAGGCGCCTGTCAATTCACCNNNCAATGCCACAATTAACAGTGC
					Ss_L132_F	GTACAATCTGGGCGCCGACACCGTCCTGNNNATTGTGAAAATCCTG							Tm_I130_F	ATCTTCAGTGGGCGCTGATGCAATTTTANNNATCGCTCGTATCTTG							Tt_G134_F	CGCAGCACTGTTAATTGTGGCATTGCTGNNNGAATTGACAGGCGCC
					Ss_L132_R	CCGTCAGGATTTTCACAATNNNCAGGACGGTGTCGGCGCCCAGATT							Tm_I130_R	CAGTCAAGATACGAGCGATNNNTAAAATTGCATCAGCGCCCACTGA							Tt_G134_R	GATAGGCGCCTGTCAATTCNNNCAGCAATGCCACAATTAACAGTGC
					Ss_I133_F	GTACAATCTGGGCGCCGACACCGTCCTGCTGNNNGTGAAAATCCTG							Tm_I131_F	ATCTTCAGTGGGCGCTGATGCAATTTTAATTNNNGCTCGTATCTTG							Tt_E135_F	CGCAGCACTGTTAATTGTGGCATTGCTGGGTNNNTTGACAGGCGCC
					Ss_I133_R	CCGTCAGGATTTTCACNNNCAGCAGGACGGTGTCGGCGCCCAGATT							Tm_I131_R	CAGTCAAGATACGAGCNNNAATTAAAATTGCATCAGCGCCCACTGA							Tt_E135_R	GATAGGCGCCTGTCAANNNACCCAGCAATGCCACAATTAACAGTGC
					Ss_V134_F	GTACAATCTGGGCGCCGACACCGTCCTGCTGATTNNNAAAATCCTG							Tm_A132_F	ATCTTCAGTGGGCGCTGATGCAATTTTAATTATCNNNCGTATCTTG							Tt_L136_F	CGCAGCACTGTTAATTGTGGCATTGCTGGGTGAANNNACAGGCGCC
					Ss_V134_R	CCGTCAGGATTTTNNNAATCAGCAGGACGGTGTCGGCGCCCAGATT							Tm_A132_R	CAGTCAAGATACGNNNGATAATTAAAATTGCATCAGCGCCCACTGA							Tt_L136_R	GATAGGCGCCTGTNNNTTCACCCAGCAATGCCACAATTAACAGTGC
					Ss_K135_F	GTACAATCTGGGCGCCGACACCGTCCTGCTGATTGTGNNNATCCTG							Tm_R133_F	ATCTTCAGTGGGCGCTGATGCAATTTTAATTATCGCTNNNATCTTG							Tt_T137_F	CGCAGCACTGTTAATTGTGGCATTGCTGGGTGAATTGNNNGGCGCC
					Ss_K135_R	CCGTCAGGATNNNCACAATCAGCAGGACGGTGTCGGCGCCCAGATT							Tm_R133_R	CAGTCAAGATNNNAGCGATAATTAAAATTGCATCAGCGCCCACTGA							Tt_T137_R	GATAGGCGCCNNNCAATTCACCCAGCAATGCCACAATTAACAGTGC
				Lib5	Ss_M154_F	CTCCTACGGTNNNGAACCGCTGATTGAAATCAACGATGAAAATGAT						Lib5	Tm_L150_F	CGCGGAAGAANNNGGTATGGATTCCTTAGTGGAAGTCCATTCGAGA						Lib5	Tt_V153_F	GGAAGCTCTGNNNGAAGTGCATACGGAAAGAGAACTGGAAATCGCA
					Ss_M154_R	CCAGATCATTTTCATCGTTGATTTCAATCAGCGGTTCNNNACCGTA							Tm_L150_R	CTTCTCTCGAATGGACTTCCACTAAGGAATCCATACCNNNTTCTTC							Tt_V153_R	CTAATGCGATTTCCAGTTCTCTTTCCGTATGCACTTCNNNCAGAGC
					Ss_E155_F	CTCCTACGGTATGNNNCCGCTGATTGAAATCAACGATGAAAATGAT							Tm_G151_F	CGCGGAAGAACTGNNNATGGATTCCTTAGTGGAAGTCCATTCGAGA							Tt_E154_F	GGAAGCTCTGGTTNNNGTGCATACGGAAAGAGAACTGGAAATCGCA
					Ss_E155_R	CCAGATCATTTTCATCGTTGATTTCAATCAGCGGNNNCATACCGTA							Tm_G151_R	CTTCTCTCGAATGGACTTCCACTAAGGAATCCATNNNCAGTTCTTC							Tt_E154_R	CTAATGCGATTTCCAGTTCTCTTTCCGTATGCACNNNAACCAGAGC
					Ss_P156_F	CTCCTACGGTATGGAANNNCTGATTGAAATCAACGATGAAAATGAT							Tm_M152_F	CGCGGAAGAACTGGGTNNNGATTCCTTAGTGGAAGTCCATTCGAGA							Tt_V155_F	GGAAGCTCTGGTTGAANNNCATACGGAAAGAGAACTGGAAATCGCA
					Ss_P156_R	CCAGATCATTTTCATCGTTGATTTCAATCAGNNNTTCCATACCGTA							Tm_M152_R	CTTCTCTCGAATGGACTTCCACTAAGGAATCNNNACCCAGTTCTTC							Tt_V155_R	CTAATGCGATTTCCAGTTCTCTTTCCGTATGNNNTTCAACCAGAGC
					Ss_L157_F	CTCCTACGGTATGGAACCGNNNATTGAAATCAACGATGAAAATGAT							Tm_D153_F	CGCGGAAGAACTGGGTATGNNNTCCTTAGTGGAAGTCCATTCGAGA							Tt_H156_F	GGAAGCTCTGGTTGAAGTGNNNACGGAAAGAGAACTGGAAATCGCA
					Ss_L157_R	CCAGATCATTTTCATCGTTGATTTCAATNNNCGGTTCCATACCGTA							Tm_D153_R	CTTCTCTCGAATGGACTTCCACTAAGGANNNCATACCCAGTTCTTC							Tt_H156_R	CTAATGCGATTTCCAGTTCTCTTTCCGTNNNCACTTCAACCAGAGC
					Ss_I158_F	CTCCTACGGTATGGAACCGCTGNNNGAAATCAACGATGAAAATGAT							Tm_S154_F	CGCGGAAGAACTGGGTATGGATNNNTTAGTGGAAGTCCATTCGAGA							Tt_T157_F	GGAAGCTCTGGTTGAAGTGCATNNNGAAAGAGAACTGGAAATCGCA
					Ss_I158_R	CCAGATCATTTTCATCGTTGATTTCNNNCAGCGGTTCCATACCGTA							Tm_S154_R	CTTCTCTCGAATGGACTTCCACTAANNNATCCATACCCAGTTCTTC							Tt_T157_R	CTAATGCGATTTCCAGTTCTCTTTCNNNATGCACTTCAACCAGAGC
					Ss_E159_F	CTCCTACGGTATGGAACCGCTGATTNNNATCAACGATGAAAATGAT							Tm_L155_F	CGCGGAAGAACTGGGTATGGATTCCNNNGTGGAAGTCCATTCGAGA							Tt_E158_F	GGAAGCTCTGGTTGAAGTGCATACGNNNAGAGAACTGGAAATCGCA
					Ss_E159_R	CCAGATCATTTTCATCGTTGATNNNAATCAGCGGTTCCATACCGTA							Tm_L155_R	CTTCTCTCGAATGGACTTCCACNNNGGAATCCATACCCAGTTCTTC							Tt_E158_R	CTAATGCGATTTCCAGTTCTCTNNNCGTATGCACTTCAACCAGAGC
					Ss_I160_F	CTCCTACGGTATGGAACCGCTGATTGAANNNAACGATGAAAATGAT							Tm_V156_F	CGCGGAAGAACTGGGTATGGATTCCTTANNNGAAGTCCATTCGAGA							Tt_R159_F	GGAAGCTCTGGTTGAAGTGCATACGGAANNNGAACTGGAAATCGCA
					Ss_I160_R	CCAGATCATTTTCATCGTTNNNTTCAATCAGCGGTTCCATACCGTA							Tm_V156_R	CTTCTCTCGAATGGACTTCNNNTAAGGAATCCATACCCAGTTCTTC							Tt_R159_R	CTAATGCGATTTCCAGTTCNNNTTCCGTATGCACTTCAACCAGAGC
					Ss_N161_F	CTCCTACGGTATGGAACCGCTGATTGAAATCNNNGATGAAAATGAT							Tm_E157_F	CGCGGAAGAACTGGGTATGGATTCCTTAGTGNNNGTCCATTCGAGA							Tt_E160_F	GGAAGCTCTGGTTGAAGTGCATACGGAAAGANNNCTGGAAATCGCA
					Ss_N161_R	CCAGATCATTTTCATCNNNGATTTCAATCAGCGGTTCCATACCGTA							Tm_E157_R	CTTCTCTCGAATGGACNNNCACTAAGGAATCCATACCCAGTTCTTC							Tt_E160_R	CTAATGCGATTTCCAGNNNTCTTTCCGTATGCACTTCAACCAGAGC
					Ss_D162_F	CTCCTACGGTATGGAACCGCTGATTGAAATCAACNNNGAAAATGAT							Tm_V158_F	CGCGGAAGAACTGGGTATGGATTCCTTAGTGGAANNNCATTCGAGA							Tt_L161_F	GGAAGCTCTGGTTGAAGTGCATACGGAAAGAGAANNNGAAATCGCA
					Ss_D162_R	CCAGATCATTTTCNNNGTTGATTTCAATCAGCGGTTCCATACCGTA							Tm_V158_R	CTTCTCTCGAATGNNNTTCCACTAAGGAATCCATACCCAGTTCTTC							Tt_L161_R	CTAATGCGATTTCNNNTTCTCTTTCCGTATGCACTTCAACCAGAGC
					Ss_E163_F	CTCCTACGGTATGGAACCGCTGATTGAAATCAACGATNNNAATGAT							Tm_H159_F	CGCGGAAGAACTGGGTATGGATTCCTTAGTGGAAGTCNNNTCGAGA							Tt_E162_F	GGAAGCTCTGGTTGAAGTGCATACGGAAAGAGAACTGNNNATCGCA
					Ss_E163_R	CCAGATCATTNNNATCGTTGATTTCAATCAGCGGTTCCATACCGTA							Tm_H159_R	CTTCTCTCGANNNGACTTCCACTAAGGAATCCATACCCAGTTCTTC							Tt_E162_R	CTAATGCGATNNNCAGTTCTCTTTCCGTATGCACTTCAACCAGAGC
				Lib6	Ss_G173_F	ACTGCGTATCNNNGCTCGCTTTATTGGTATCAACTCCCGTGATCTG						Lib6	Tm_R172_F	TTCCGTCATTNNNCCGAAGATTATCGGCATCAATACCCGTGATCTG						Lib6	Tt_I174_F	AGTTTTAGGCNNNAATAACCGCGATCTGGCCACCTTACACATCAAT
					Ss_G173_R	TTTCCAGATCACGGGAGTTGATACCAATAAAGCGAGCNNNGATACG							Tm_R172_R	TGTCCAGATCACGGGTATTGATGCCGATAATCTTCGGNNNAATGAC							Tt_I174_R	CCAAATTGATGTGTAAGGTGGCCAGATCGCGGTTATTNNNGCCTAA
					Ss_A174_F	ACTGCGTATCGGCNNNCGCTTTATTGGTATCAACTCCCGTGATCTG							Tm_P173_F	TTCCGTCATTCGCNNNAAGATTATCGGCATCAATACCCGTGATCTG							Tt_N175_F	AGTTTTAGGCATTNNNAACCGCGATCTGGCCACCTTACACATCAAT
					Ss_A174_R	TTTCCAGATCACGGGAGTTGATACCAATAAAGCGNNNGCCGATACG							Tm_P173_R	TGTCCAGATCACGGGTATTGATGCCGATAATCTTNNNGCGAATGAC							Tt_N175_R	CCAAATTGATGTGTAAGGTGGCCAGATCGCGGTTNNNAATGCCTAA
					Ss_R175_F	ACTGCGTATCGGCGCTNNNTTTATTGGTATCAACTCCCGTGATCTG							Tm_K174_F	TTCCGTCATTCGCCCGNNNATTATCGGCATCAATACCCGTGATCTG							Tt_N176_F	AGTTTTAGGCATTAATNNNCGCGATCTGGCCACCTTACACATCAAT
					Ss_R175_R	TTTCCAGATCACGGGAGTTGATACCAATAAANNNAGCGCCGATACG							Tm_K174_R	TGTCCAGATCACGGGTATTGATGCCGATAATNNNCGGGCGAATGAC							Tt_N176_R	CCAAATTGATGTGTAAGGTGGCCAGATCGCGNNNATTAATGCCTAA
					Ss_F176_F	ACTGCGTATCGGCGCTCGCNNNATTGGTATCAACTCCCGTGATCTG							Tm_I175_F	TTCCGTCATTCGCCCGAAGNNNATCGGCATCAATACCCGTGATCTG							Tt_R177_F	AGTTTTAGGCATTAATAACNNNGATCTGGCCACCTTACACATCAAT
					Ss_F176_R	TTTCCAGATCACGGGAGTTGATACCAATNNNGCGAGCGCCGATACG							Tm_I175_R	TGTCCAGATCACGGGTATTGATGCCGATNNNCTTCGGGCGAATGAC							Tt_R177_R	CCAAATTGATGTGTAAGGTGGCCAGATCNNNGTTATTAATGCCTAA
					Ss_I177_F	ACTGCGTATCGGCGCTCGCTTTNNNGGTATCAACTCCCGTGATCTG							Tm_I176_F	TTCCGTCATTCGCCCGAAGATTNNNGGCATCAATACCCGTGATCTG							Tt_D178_F	AGTTTTAGGCATTAATAACCGCNNNCTGGCCACCTTACACATCAAT
					Ss_I177_R	TTTCCAGATCACGGGAGTTGATACCNNNAAAGCGAGCGCCGATACG							Tm_I176_R	TGTCCAGATCACGGGTATTGATGCCNNNAATCTTCGGGCGAATGAC							Tt_D178_R	CCAAATTGATGTGTAAGGTGGCCAGNNNGCGGTTATTAATGCCTAA
					Ss_G178_F	ACTGCGTATCGGCGCTCGCTTTATTNNNATCAACTCCCGTGATCTG							Tm_G177_F	TTCCGTCATTCGCCCGAAGATTATCNNNATCAATACCCGTGATCTG							Tt_L179_F	AGTTTTAGGCATTAATAACCGCGATNNNGCCACCTTACACATCAAT
					Ss_G178_R	TTTCCAGATCACGGGAGTTGATNNNAATAAAGCGAGCGCCGATACG							Tm_G177_R	TGTCCAGATCACGGGTATTGATNNNGATAATCTTCGGGCGAATGAC							Tt_L179_R	CCAAATTGATGTGTAAGGTGGCNNNATCGCGGTTATTAATGCCTAA
					Ss_I179_F	ACTGCGTATCGGCGCTCGCTTTATTGGTNNNAACTCCCGTGATCTG							Tm_I178_F	TTCCGTCATTCGCCCGAAGATTATCGGCNNNAATACCCGTGATCTG							Tt_A180_F	AGTTTTAGGCATTAATAACCGCGATCTGNNNACCTTACACATCAAT
					Ss_I179_R	TTTCCAGATCACGGGAGTTNNNACCAATAAAGCGAGCGCCGATACG							Tm_I178_R	TGTCCAGATCACGGGTATTNNNGCCGATAATCTTCGGGCGAATGAC							Tt_A180_R	CCAAATTGATGTGTAAGGTNNNCAGATCGCGGTTATTAATGCCTAA
					Ss_N180_F	ACTGCGTATCGGCGCTCGCTTTATTGGTATCNNNTCCCGTGATCTG							Tm_N179_F	TTCCGTCATTCGCCCGAAGATTATCGGCATCNNNACCCGTGATCTG							Tt_T181_F	AGTTTTAGGCATTAATAACCGCGATCTGGCCNNNTTACACATCAAT
					Ss_N180_R	TTTCCAGATCACGGGANNNGATACCAATAAAGCGAGCGCCGATACG							Tm_N179_R	TGTCCAGATCACGGGTNNNGATGCCGATAATCTTCGGGCGAATGAC							Tt_T181_R	CCAAATTGATGTGTAANNNGGCCAGATCGCGGTTATTAATGCCTAA
					Ss_S181_F	ACTGCGTATCGGCGCTCGCTTTATTGGTATCAACNNNCGTGATCTG							Tm_T180_F	TTCCGTCATTCGCCCGAAGATTATCGGCATCAATNNNCGTGATCTG							Tt_L182_F	AGTTTTAGGCATTAATAACCGCGATCTGGCCACCNNNCACATCAAT
					Ss_S181_R	TTTCCAGATCACGNNNGTTGATACCAATAAAGCGAGCGCCGATACG							Tm_T180_R	TGTCCAGATCACGNNNATTGATGCCGATAATCTTCGGGCGAATGAC							Tt_L182_R	CCAAATTGATGTGNNNGGTGGCCAGATCGCGGTTATTAATGCCTAA
					Ss_R182_F	ACTGCGTATCGGCGCTCGCTTTATTGGTATCAACTCCNNNGATCTG							Tm_R181_F	TTCCGTCATTCGCCCGAAGATTATCGGCATCAATACCNNNGATCTG							Tt_H183_F	AGTTTTAGGCATTAATAACCGCGATCTGGCCACCTTANNNATCAAT
					Ss_R182_R	TTTCCAGATCNNNGGAGTTGATACCAATAAAGCGAGCGCCGATACG							Tm_R181_R	TGTCCAGATCNNNGGTATTGATGCCGATAATCTTCGGGCGAATGAC							Tt_H183_R	CCAAATTGATNNNTAAGGTGGCCAGATCGCGGTTATTAATGCCTAA
				Lib7	Ss_S203_F	CATGATCCCGNNNAATGTGGTTAAAGTCGCGGAATCAGGCATTTCG						Lib7	Tm_D202_F	ATTAGTCCCGNNNGACACCGTTGTGGTCGCCGAATCGGGTATTAAA						Lib7	Tt_A207_F	CGTCCTGGTANNNGAATCCGGTTACTCGCGCAAAGAAGAATTAAAG
					Ss_S203_R	GTTCCGAAATGCCTGATTCCGCGACTTTAACCACATTNNNCGGGAT							Tm_D202_R	GATCTTTAATACCCGATTCGGCGACCACAACGGTGTCNNNCGGGAC							Tt_A207_R	AGGCCTTTAATTCTTCTTTGCGCGAGTAACCGGATTCNNNTACCAG
					Ss_N204_F	CATGATCCCGTCTNNNGTGGTTAAAGTCGCGGAATCAGGCATTTCG							Tm_D203_F	ATTAGTCCCGGATNNNACCGTTGTGGTCGCCGAATCGGGTATTAAA							Tt_E208_F	CGTCCTGGTAGCGNNNTCCGGTTACTCGCGCAAAGAAGAATTAAAG
					Ss_N204_R	GTTCCGAAATGCCTGATTCCGCGACTTTAACCACNNNAGACGGGAT							Tm_D203_R	GATCTTTAATACCCGATTCGGCGACCACAACGGTNNNATCCGGGAC							Tt_E208_R	AGGCCTTTAATTCTTCTTTGCGCGAGTAACCGGANNNCGCTACCAG
					Ss_V205_F	CATGATCCCGTCTAATNNNGTTAAAGTCGCGGAATCAGGCATTTCG							Tm_T204_F	ATTAGTCCCGGATGACNNNGTTGTGGTCGCCGAATCGGGTATTAAA							Tt_S209_F	CGTCCTGGTAGCGGAANNNGGTTACTCGCGCAAAGAAGAATTAAAG
					Ss_V205_R	GTTCCGAAATGCCTGATTCCGCGACTTTAACNNNATTAGACGGGAT							Tm_T204_R	GATCTTTAATACCCGATTCGGCGACCACAACNNNGTCATCCGGGAC							Tt_S209_R	AGGCCTTTAATTCTTCTTTGCGCGAGTAACCNNNTTCCGCTACCAG
					Ss_V206_F	CATGATCCCGTCTAATGTGNNNAAAGTCGCGGAATCAGGCATTTCG							Tm_V205_F	ATTAGTCCCGGATGACACCNNNGTGGTCGCCGAATCGGGTATTAAA							Tt_G210_F	CGTCCTGGTAGCGGAATCCNNNTACTCGCGCAAAGAAGAATTAAAG
					Ss_V206_R	GTTCCGAAATGCCTGATTCCGCGACTTTNNNCACATTAGACGGGAT							Tm_V205_R	GATCTTTAATACCCGATTCGGCGACCACNNNGGTGTCATCCGGGAC							Tt_G210_R	AGGCCTTTAATTCTTCTTTGCGCGAGTANNNGGATTCCGCTACCAG
					Ss_K207_F	CATGATCCCGTCTAATGTGGTTNNNGTCGCGGAATCAGGCATTTCG							Tm_V206_F	ATTAGTCCCGGATGACACCGTTNNNGTCGCCGAATCGGGTATTAAA							Tt_Y211_F	CGTCCTGGTAGCGGAATCCGGTNNNTCGCGCAAAGAAGAATTAAAG
					Ss_K207_R	GTTCCGAAATGCCTGATTCCGCGACNNNAACCACATTAGACGGGAT							Tm_V206_R	GATCTTTAATACCCGATTCGGCGACNNNAACGGTGTCATCCGGGAC							Tt_Y211_R	AGGCCTTTAATTCTTCTTTGCGCGANNNACCGGATTCCGCTACCAG
					Ss_V208_F	CATGATCCCGTCTAATGTGGTTAAANNNGCGGAATCAGGCATTTCG							Tm_V207_F	ATTAGTCCCGGATGACACCGTTGTGNNNGCCGAATCGGGTATTAAA							Tt_S212_F	CGTCCTGGTAGCGGAATCCGGTTACNNNCGCAAAGAAGAATTAAAG
					Ss_V208_R	GTTCCGAAATGCCTGATTCCGCNNNTTTAACCACATTAGACGGGAT							Tm_V207_R	GATCTTTAATACCCGATTCGGCNNNCACAACGGTGTCATCCGGGAC							Tt_S212_R	AGGCCTTTAATTCTTCTTTGCGNNNGTAACCGGATTCCGCTACCAG
					Ss_A209_F	CATGATCCCGTCTAATGTGGTTAAAGTCNNNGAATCAGGCATTTCG							Tm_A208_F	ATTAGTCCCGGATGACACCGTTGTGGTCNNNGAATCGGGTATTAAA							Tt_R213_F	CGTCCTGGTAGCGGAATCCGGTTACTCGNNNAAAGAAGAATTAAAG
					Ss_A209_R	GTTCCGAAATGCCTGATTCNNNGACTTTAACCACATTAGACGGGAT							Tm_A208_R	GATCTTTAATACCCGATTCNNNGACCACAACGGTGTCATCCGGGAC							Tt_R213_R	AGGCCTTTAATTCTTCTTTNNNCGAGTAACCGGATTCCGCTACCAG
					Ss_E210_F	CATGATCCCGTCTAATGTGGTTAAAGTCGCGNNNTCAGGCATTTCG							Tm_E209_F	ATTAGTCCCGGATGACACCGTTGTGGTCGCCNNNTCGGGTATTAAA							Tt_K214_F	CGTCCTGGTAGCGGAATCCGGTTACTCGCGCNNNGAAGAATTAAAG
					Ss_E210_R	GTTCCGAAATGCCTGANNNCGCGACTTTAACCACATTAGACGGGAT							Tm_E209_R	GATCTTTAATACCCGANNNGGCGACCACAACGGTGTCATCCGGGAC							Tt_K214_R	AGGCCTTTAATTCTTCNNNGCGCGAGTAACCGGATTCCGCTACCAG
					Ss_S211_F	CATGATCCCGTCTAATGTGGTTAAAGTCGCGGAANNNGGCATTTCG							Tm_S210_F	ATTAGTCCCGGATGACACCGTTGTGGTCGCCGAANNNGGTATTAAA							Tt_E215_F	CGTCCTGGTAGCGGAATCCGGTTACTCGCGCAAANNNGAATTAAAG
					Ss_S211_R	GTTCCGAAATGCCNNNTTCCGCGACTTTAACCACATTAGACGGGAT							Tm_S210_R	GATCTTTAATACCNNNTTCGGCGACCACAACGGTGTCATCCGGGAC							Tt_E215_R	AGGCCTTTAATTCNNNTTTGCGCGAGTAACCGGATTCCGCTACCAG
					Ss_G212_F	CATGATCCCGTCTAATGTGGTTAAAGTCGCGGAATCANNNATTTCG							Tm_G211_F	ATTAGTCCCGGATGACACCGTTGTGGTCGCCGAATCGNNNATTAAA							Tt_E216_F	CGTCCTGGTAGCGGAATCCGGTTACTCGCGCAAAGAANNNTTAAAG
					Ss_G212_R	GTTCCGAAATNNNTGATTCCGCGACTTTAACCACATTAGACGGGAT							Tm_G211_R	GATCTTTAATNNNCGATTCGGCGACCACAACGGTGTCATCCGGGAC							Tt_E216_R	AGGCCTTTAANNNTTCTTTGCGCGAGTAACCGGATTCCGCTACCAG
				Lib8	Ss_G226_F	GCGCAAACTGNNNGTTAATGCCTTCCTGATTGGCTCGTCGCTGATG						Lib8	Tm_K224_F	CTTGCGTGGTNNNGTTAATGCCGTATTAGTTGGCACTAGCATTATG						Lib8	Tt_I229_F	TGCGGTCTTANNNGGCACATCTTTGATGCGTGCTCCAGACCTGGAA
					Ss_G226_R	TACGCATCAGCGACGAGCCAATCAGGAAGGCATTAACNNNCAGTTT							Tm_K224_R	CTTTCATAATGCTAGTGCCAACTAATACGGCATTAACNNNACCACG							Tt_I229_R	CAGCTTCCAGGTCTGGAGCACGCATCAAAGATGTGCCNNNTAAGAC
					Ss_V227_F	GCGCAAACTGGGTNNNAATGCCTTCCTGATTGGCTCGTCGCTGATG							Tm_V225_F	CTTGCGTGGTAAANNNAATGCCGTATTAGTTGGCACTAGCATTATG							Tt_G230_F	TGCGGTCTTAATTNNNACATCTTTGATGCGTGCTCCAGACCTGGAA
					Ss_V227_R	TACGCATCAGCGACGAGCCAATCAGGAAGGCATTNNNACCCAGTTT							Tm_V225_R	CTTTCATAATGCTAGTGCCAACTAATACGGCATTNNNTTTACCACG							Tt_G230_R	CAGCTTCCAGGTCTGGAGCACGCATCAAAGATGTNNNAATTAAGAC
					Ss_N228_F	GCGCAAACTGGGTGTTNNNGCCTTCCTGATTGGCTCGTCGCTGATG							Tm_N226_F	CTTGCGTGGTAAAGTTNNNGCCGTATTAGTTGGCACTAGCATTATG							Tt_T231_F	TGCGGTCTTAATTGGCNNNTCTTTGATGCGTGCTCCAGACCTGGAA
					Ss_N228_R	TACGCATCAGCGACGAGCCAATCAGGAAGGCNNNAACACCCAGTTT							Tm_N226_R	CTTTCATAATGCTAGTGCCAACTAATACGGCNNNAACTTTACCACG							Tt_T231_R	CAGCTTCCAGGTCTGGAGCACGCATCAAAGANNNGCCAATTAAGAC
					Ss_A229_F	GCGCAAACTGGGTGTTAATNNNTTCCTGATTGGCTCGTCGCTGATG							Tm_A227_F	CTTGCGTGGTAAAGTTAATNNNGTATTAGTTGGCACTAGCATTATG							Tt_S232_F	TGCGGTCTTAATTGGCACANNNTTGATGCGTGCTCCAGACCTGGAA
					Ss_A229_R	TACGCATCAGCGACGAGCCAATCAGGAANNNATTAACACCCAGTTT							Tm_A227_R	CTTTCATAATGCTAGTGCCAACTAATACNNNATTAACTTTACCACG							Tt_S232_R	CAGCTTCCAGGTCTGGAGCACGCATCAANNNTGTGCCAATTAAGAC
					Ss_F230_F	GCGCAAACTGGGTGTTAATGCCNNNCTGATTGGCTCGTCGCTGATG							Tm_V228_F	CTTGCGTGGTAAAGTTAATGCCNNNTTAGTTGGCACTAGCATTATG							Tt_L233_F	TGCGGTCTTAATTGGCACATCTNNNATGCGTGCTCCAGACCTGGAA
					Ss_F230_R	TACGCATCAGCGACGAGCCAATCAGNNNGGCATTAACACCCAGTTT							Tm_V228_R	CTTTCATAATGCTAGTGCCAACTAANNNGGCATTAACTTTACCACG							Tt_L233_R	CAGCTTCCAGGTCTGGAGCACGCATNNNAGATGTGCCAATTAAGAC
					Ss_L231_F	GCGCAAACTGGGTGTTAATGCCTTCNNNATTGGCTCGTCGCTGATG							Tm_L229_F	CTTGCGTGGTAAAGTTAATGCCGTANNNGTTGGCACTAGCATTATG							Tt_M234_F	TGCGGTCTTAATTGGCACATCTTTGNNNCGTGCTCCAGACCTGGAA
					Ss_L231_R	TACGCATCAGCGACGAGCCAATNNNGAAGGCATTAACACCCAGTTT							Tm_L229_R	CTTTCATAATGCTAGTGCCAACNNNTACGGCATTAACTTTACCACG							Tt_M234_R	CAGCTTCCAGGTCTGGAGCACGNNNCAAAGATGTGCCAATTAAGAC
					Ss_I232_F	GCGCAAACTGGGTGTTAATGCCTTCCTGNNNGGCTCGTCGCTGATG							Tm_V230_F	CTTGCGTGGTAAAGTTAATGCCGTATTANNNGGCACTAGCATTATG							Tt_R235_F	TGCGGTCTTAATTGGCACATCTTTGATGNNNGCTCCAGACCTGGAA
					Ss_I232_R	TACGCATCAGCGACGAGCCNNNCAGGAAGGCATTAACACCCAGTTT							Tm_V230_R	CTTTCATAATGCTAGTGCCNNNTAATACGGCATTAACTTTACCACG							Tt_R235_R	CAGCTTCCAGGTCTGGAGCNNNCATCAAAGATGTGCCAATTAAGAC
					Ss_G233_F	GCGCAAACTGGGTGTTAATGCCTTCCTGATTNNNTCGTCGCTGATG							Tm_G231_F	CTTGCGTGGTAAAGTTAATGCCGTATTAGTTNNNACTAGCATTATG							Tt_A236_F	TGCGGTCTTAATTGGCACATCTTTGATGCGTNNNCCAGACCTGGAA
					Ss_G233_R	TACGCATCAGCGACGANNNAATCAGGAAGGCATTAACACCCAGTTT							Tm_G231_R	CTTTCATAATGCTAGTNNNAACTAATACGGCATTAACTTTACCACG							Tt_A236_R	CAGCTTCCAGGTCTGGNNNACGCATCAAAGATGTGCCAATTAAGAC
					Ss_S234_F	GCGCAAACTGGGTGTTAATGCCTTCCTGATTGGCNNNTCGCTGATG							Tm_T232_F	CTTGCGTGGTAAAGTTAATGCCGTATTAGTTGGCNNNAGCATTATG							Tt_P237_F	TGCGGTCTTAATTGGCACATCTTTGATGCGTGCTNNNGACCTGGAA
					Ss_S234_R	TACGCATCAGCGANNNGCCAATCAGGAAGGCATTAACACCCAGTTT							Tm_T232_R	CTTTCATAATGCTNNNGCCAACTAATACGGCATTAACTTTACCACG							Tt_P237_R	CAGCTTCCAGGTCNNNAGCACGCATCAAAGATGTGCCAATTAAGAC
					Ss_S235_F	GCGCAAACTGGGTGTTAATGCCTTCCTGATTGGCTCGNNNCTGATG							Tm_S233_F	CTTGCGTGGTAAAGTTAATGCCGTATTAGTTGGCACTNNNATTATG							Tt_D238_F	TGCGGTCTTAATTGGCACATCTTTGATGCGTGCTCCANNNCTGGAA
					Ss_S235_R	TACGCATCAGNNNCGAGCCAATCAGGAAGGCATTAACACCCAGTTT							Tm_S233_R	CTTTCATAATNNNAGTGCCAACTAATACGGCATTAACTTTACCACG							Tt_D238_R	CAGCTTCCAGNNNTGGAGCACGCATCAAAGATGTGCCAATTAAGAC

## Sheet: MmeI primers and barcodes
MmeI primers are used to add barcodes for tracking timepoints
SsIGPS		MmeI PCR primers		TmIGPS		MmeI PCR primers		TtIGPS		MmeI PCR primers
Lib1	Ss44-53_MMEI_F	gggaccaccacctccgacATTCTGGAATTTAACAAAtc		Lib1	Tm40-49_MMEI_F	gggaccaccacctccgacTTGGAAGTACTGAGCGGTAA		Lib1	MME1_B1_F	gggaccaccacctccgacCGTCCAGGTTTAAGCGTCAT
	Ss44-53_MMEI_R	ggcatacgagctcttccgatctGCTCGCGATTTTGCGCAGCGT			Tm74-83_MMEI_F	gggaccaccacctccgacTTTATCCGCATGTATGATGA			MME1_B1_R	ggcatacgagctcttccgatctTAAGTCCACGGCTTCACGAAC
Lib2	Ss76-85_MMEI_F	gggaccaccacctccgacTACTCAAAATTCATGGAACG		Lib2	Tm102-111_MMEI_F	gggaccaccacctccgacAGAGCTGCACGCAATTTGAC		Lib2	MME1_B2_F	gggaccaccacctccgacGGTGGCGCTCGTGCAGTCTC
	Ss76-85_MMEI_R	ggcatacgagctcttccgatctAATCAGCAGGACGGTGTCGGC			Tm124-133_MMEI_F	gggaccaccacctccgacGTTAAGCTGGCATCTTCAGT			MME1_B2_R	ggcatacgagctcttccgatctTTCACCCAGCAATGCCACAAT
Lib3	Ss104-113_MMEI_F	gggaccaccacctccgacCGCAAAATCGCGAGCAGCGT		Lib3	Tm150-159_MMEI_F	gggaccaccacctccgacATCTACGAAGCCGCGGAAGA		Lib3	MME1_B3_F	gggaccaccacctccgacGTGGACTTACCATTATTGCG
	Ss104-113_MMEI_R	ggcatacgagctcttccgatctGTTGATTTCAATCAGCGGTTC			Tm172-181_MMEI_F	gggaccaccacctccgacGAAAAAGTGTTTTCCGTCAT			MME1_B3_R	ggcatacgagctcttccgatctGATTTCCAGTTCTCTTTCCGT
Lib4	Ss126-135_MMEI_F	gggaccaccacctccgacATCGATGACGCGTACAATCT		Lib4	Tm202-211_MMEI_F	gggaccaccacctccgacGAACTGTTACCATTAGTCCC		Lib4	MME1_B4_F	gggaccaccacctccgacTTCGGTGCTTCCGCAGCACT
	Ss126-135_MMEI_R	ggcatacgagctcttccgatctATCACGGGAGTTGATACCAAT			Tm224-233_MMEI_F	gggaccaccacctccgacGAATTGAAGGACTTGCGTGG			MME1_B4_R	ggcatacgagctcttccgatctATTGATGTGTAAGGTGGCCAG
Lib5	Ss154-163_MMEI_F	gggaccaccacctccgacGAATATGCCCGCTCCTACGG		Lib5	Tm40-49_MMEI_R	ggcatacgagctcttccgatctTGCAGCTCTAACGAAAGCTGG		Lib5	MME1_B5_F	gggaccaccacctccgacAGATTAGGCTTGGAAGCTCT
	Ss154-163_MMEI_R	ggcatacgagctcttccgatctTGATTCCGCGACTTTAACCAC			Tm74-83_MMEI_R	ggcatacgagctcttccgatctGATAATTAAAATTGCATCAGC			MME1_B5_R	ggcatacgagctcttccgatctACCGGATTCCGCTACCAGGAC
Lib6	Ss173-182_MMEI_F	gggaccaccacctccgacCTGGACATTGCACTGCGTAT		Lib6	Tm102-111_MMEI_R	ggcatacgagctcttccgatctATGGACTTCCACTAAGGAATC		Lib6	MME1_B6_F	gggaccaccacctccgacGCTGGTGCAGAAGTTTTAGG
	Ss173-182_MMEI_R	ggcatacgagctcttccgatctGAAGGCATTAACACCCAGTTT			Tm124-133_MMEI_R	ggcatacgagctcttccgatctACGGGTATTGATGCCGATAAT			MME1_B6_R	ggcatacgagctcttccgatctTGTGCCAATTAAGACCGCATC
Lib7	Ss203-212_MMEI_F	gggaccaccacctccgacAAACTGATTAGCATGATCCC		Lib7	Tm150-159_MMEI_R	ggcatacgagctcttccgatctGACCACAACGGTGTCATCCGG		Lib7	MME1_B7_F	gggaccaccacctccgacGGCTTTGGTGGCGTCCTGGT
	Ss203-212_MMEI_R	ggcatacgagctcttccgatctGATATCGAATTCCTGCAGCCC			Tm172-181_MMEI_R	ggcatacgagctcttccgatctTAATACGGCATTAACTTTACC			MME1_B7_R	ggcatacgagctcttccgatctATCGATAAGCTTGATATCGAA
Lib8	Ss226-235_MMEI_F	gggaccaccacctccgacATCGAAGAACTGCGCAAACT		Lib8	Tm202-211_MMEI_R	ggcatacgagctcttccgatctCAGCCCGGGGGATCCTTATTA		Lib8	MME1_B8_F	gggaccaccacctccgacGGTCTGTTCGATGCGGTCTT
	Ss226-235_MMEI_R	ggcatacgagctcttccgatctGGGGAGGGCGTGAATGTAAGC			Tm224-233_MMEI_R	ggcatacgagctcttccgatctAGCGTGACATAACTAATTACA			MME1_B8_R	ggcatacgagctcttccgatctCGGATGTGGGGGGAGGGCGTG
Overhangs	tc	gc
	cg	tt
	gt	aa
	ct	ga
	gg	ac
	at	gt
	cc	ga
	ct
Barcode	tc	F			R
AAA	tc_AAA_F	acacgacgctcttccgatctAAAtc		tc_AAA_R	TTTagatcggaagagcgtcgtgt
ACC	tc_ACC_F	acacgacgctcttccgatctACCtc		tc_ACC_R	GGTagatcggaagagcgtcgtgt
CAC	tc_CAC_F	acacgacgctcttccgatctCACtc		tc_CAC_R	GTGagatcggaagagcgtcgtgt
CCG	tc_CCG_F	acacgacgctcttccgatctCCGtc		tc_CCG_R	CGGagatcggaagagcgtcgtgt
GGA	tc_GGA_F	acacgacgctcttccgatctGGAtc		tc_GGA_R	TCCagatcggaagagcgtcgtgt
GTC	tc_GTC_F	acacgacgctcttccgatctGTCtc		tc_GTC_R	GACagatcggaagagcgtcgtgt
TGC	tc_TGC_F	acacgacgctcttccgatctTGCtc		tc_TGC_R	GCAagatcggaagagcgtcgtgt
TTG	tc_TTG_F	acacgacgctcttccgatctTTGtc		tc_TTG_R	CAAagatcggaagagcgtcgtgt
ACG	tc_ACG__f	acacgacgctcttccgatctAGGtc		tc_ACG__r	CCTagatcggaagagcgtcgtgt
CGT	tc_CGT__f	acacgacgctcttccgatctCGTtc		tc_CGT__r	ACGagatcggaagagcgtcgtgt
TAT	tc_TAT__f	acacgacgctcttccgatctTATtc		tc_TAT__r	ATAagatcggaagagcgtcgtgt
Barcode	cg	F			R
AAA	cg_AAA_F	acacgacgctcttccgatctAAACG		cg_AAA_R	TTTagatcggaagagcgtcgtgt
ACC	cg_ACC_F	acacgacgctcttccgatctACCCG		cg_ACC_R	GGTagatcggaagagcgtcgtgt
CAC	cg_CAC_F	acacgacgctcttccgatctCACCG		cg_CAC_R	GTGagatcggaagagcgtcgtgt
CCG	cg_CCG_F	acacgacgctcttccgatctCCGCG		cg_CCG_R	CGGagatcggaagagcgtcgtgt
GGA	cg_GGA_F	acacgacgctcttccgatctGGACG		cg_GGA_R	TCCagatcggaagagcgtcgtgt
GTC	cg_GTC_F	acacgacgctcttccgatctGTCCG		cg_GTC_R	GACagatcggaagagcgtcgtgt
TGC	cg_TGC_F	acacgacgctcttccgatctTGCCG		cg_TGC_R	GCAagatcggaagagcgtcgtgt
TTG	cg_TTG_F	acacgacgctcttccgatctTTGCG		cg_TTG_R	CAAagatcggaagagcgtcgtgt
ACG	cg_ACG__f	acacgacgctcttccgatctAGGCG		cg_ACG__r	CCTagatcggaagagcgtcgtgt
CGT	cg_CGT__f	acacgacgctcttccgatctCGTCG		cg_CGT__r	ACGagatcggaagagcgtcgtgt
TAT	cg_TAT__f	acacgacgctcttccgatctTATCG		cg_TAT__r	ATAagatcggaagagcgtcgtgt
Barcode	gt	F			R
AAA	gt_AAA_F	acacgacgctcttccgatctAAAGT		gt_AAA_R	TTTagatcggaagagcgtcgtgt
ACC	gt_ACC_F	acacgacgctcttccgatctACCGT		gt_ACC_R	GGTagatcggaagagcgtcgtgt
CAC	gt_CAC_F	acacgacgctcttccgatctCACGT		gt_CAC_R	GTGagatcggaagagcgtcgtgt
CCG	gt_CCG_F	acacgacgctcttccgatctCCGGT		gt_CCG_R	CGGagatcggaagagcgtcgtgt
GGA	gt_GGA_F	acacgacgctcttccgatctGGAGT		gt_GGA_R	TCCagatcggaagagcgtcgtgt
GTC	gt_GTC_F	acacgacgctcttccgatctGTCGT		gt_GTC_R	GACagatcggaagagcgtcgtgt
TGC	gt_TGC_F	acacgacgctcttccgatctTGCGT		gt_TGC_R	GCAagatcggaagagcgtcgtgt
TTG	gt_TTG_F	acacgacgctcttccgatctTTGGT		gt_TTG_R	CAAagatcggaagagcgtcgtgt
ACG	gt_ACG__f	acacgacgctcttccgatctAGGGT		gt_ACG__r	CCTagatcggaagagcgtcgtgt
CGT	gt_CGT__f	acacgacgctcttccgatctCGTGT		gt_CGT__r	ACGagatcggaagagcgtcgtgt
TAT	gt_TAT__f	acacgacgctcttccgatctTATGT		gt_TAT__r	ATAagatcggaagagcgtcgtgt
Barcode	ct	F			R
AAA	ct_AAA_F	acacgacgctcttccgatctAAACT		ct_AAA_R	TTTagatcggaagagcgtcgtgt
ACC	ct_ACC_F	acacgacgctcttccgatctACCCT		ct_ACC_R	GGTagatcggaagagcgtcgtgt
CAC	ct_CAC_F	acacgacgctcttccgatctCACCT		ct_CAC_R	GTGagatcggaagagcgtcgtgt
CCG	ct_CCG_F	acacgacgctcttccgatctCCGCT		ct_CCG_R	CGGagatcggaagagcgtcgtgt
GGA	ct_GGA_F	acacgacgctcttccgatctGGACT		ct_GGA_R	TCCagatcggaagagcgtcgtgt
GTC	ct_GTC_F	acacgacgctcttccgatctGTCCT		ct_GTC_R	GACagatcggaagagcgtcgtgt
TGC	ct_TGC_F	acacgacgctcttccgatctTGCCT		ct_TGC_R	GCAagatcggaagagcgtcgtgt
TTG	ct_TTG_F	acacgacgctcttccgatctTTGCT		ct_TTG_R	CAAagatcggaagagcgtcgtgt
ACG	ct_ACG__f	acacgacgctcttccgatctAGGCT		ct_ACG__r	CCTagatcggaagagcgtcgtgt
CGT	ct_CGT__f	acacgacgctcttccgatctCGTCT		ct_CGT__r	ACGagatcggaagagcgtcgtgt
TAT	ct_TAT__f	acacgacgctcttccgatctTATCT		ct_TAT__r	ATAagatcggaagagcgtcgtgt
Barcode	gg	F			R
AAA	gg_AAA_F	acacgacgctcttccgatctAAAGG		gg_AAA_R	TTTagatcggaagagcgtcgtgt
ACC	gg_ACC_F	acacgacgctcttccgatctACCGG		gg_ACC_R	GGTagatcggaagagcgtcgtgt
CAC	gg_CAC_F	acacgacgctcttccgatctCACGG		gg_CAC_R	GTGagatcggaagagcgtcgtgt
CCG	gg_CCG_F	acacgacgctcttccgatctCCGGG		gg_CCG_R	CGGagatcggaagagcgtcgtgt
GGA	gg_GGA_F	acacgacgctcttccgatctGGAGG		gg_GGA_R	TCCagatcggaagagcgtcgtgt
GTC	gg_GTC_F	acacgacgctcttccgatctGTCGG		gg_GTC_R	GACagatcggaagagcgtcgtgt
TGC	gg_TGC_F	acacgacgctcttccgatctTGCGG		gg_TGC_R	GCAagatcggaagagcgtcgtgt
TTG	gg_TTG_F	acacgacgctcttccgatctTTGGG		gg_TTG_R	CAAagatcggaagagcgtcgtgt
ACG	gg_ACG__f	acacgacgctcttccgatctAGGGG		gg_ACG__r	CCTagatcggaagagcgtcgtgt
CGT	gg_CGT__f	acacgacgctcttccgatctCGTGG		gg_CGT__r	ACGagatcggaagagcgtcgtgt
TAT	gg_TAT__f	acacgacgctcttccgatctTATGG		gg_TAT__r	ATAagatcggaagagcgtcgtgt
Barcode	at	F			R
AAA	at_AAA_F	acacgacgctcttccgatctAAAAT		at_AAA_R	TTTagatcggaagagcgtcgtgt
ACC	at_ACC_F	acacgacgctcttccgatctACCAT		at_ACC_R	GGTagatcggaagagcgtcgtgt
CAC	at_CAC_F	acacgacgctcttccgatctCACAT		at_CAC_R	GTGagatcggaagagcgtcgtgt
CCG	at_CCG_F	acacgacgctcttccgatctCCGAT		at_CCG_R	CGGagatcggaagagcgtcgtgt
GGA	at_GGA_F	acacgacgctcttccgatctGGAAT		at_GGA_R	TCCagatcggaagagcgtcgtgt
GTC	at_GTC_F	acacgacgctcttccgatctGTCAT		at_GTC_R	GACagatcggaagagcgtcgtgt
TGC	at_TGC_F	acacgacgctcttccgatctTGCAT		at_TGC_R	GCAagatcggaagagcgtcgtgt
TTG	at_TTG_F	acacgacgctcttccgatctTTGAT		at_TTG_R	CAAagatcggaagagcgtcgtgt
ACG	at_ACG__f	acacgacgctcttccgatctAGGAT		at_ACG__r	CCTagatcggaagagcgtcgtgt
CGT	at_CGT__f	acacgacgctcttccgatctCGTAT		at_CGT__r	ACGagatcggaagagcgtcgtgt
TAT	at_TAT__f	acacgacgctcttccgatctTATAT		at_TAT__r	ATAagatcggaagagcgtcgtgt
Barcode	cc	F			R
AAA	cc_AAA_F	acacgacgctcttccgatctAAACC		cc_AAA_R	TTTagatcggaagagcgtcgtgt
ACC	cc_ACC_F	acacgacgctcttccgatctACCCC		cc_ACC_R	GGTagatcggaagagcgtcgtgt
CAC	cc_CAC_F	acacgacgctcttccgatctCACCC		cc_CAC_R	GTGagatcggaagagcgtcgtgt
CCG	cc_CCG_F	acacgacgctcttccgatctCCGCC		cc_CCG_R	CGGagatcggaagagcgtcgtgt
GGA	cc_GGA_F	acacgacgctcttccgatctGGACC		cc_GGA_R	TCCagatcggaagagcgtcgtgt
GTC	cc_GTC_F	acacgacgctcttccgatctGTCCC		cc_GTC_R	GACagatcggaagagcgtcgtgt
TGC	cc_TGC_F	acacgacgctcttccgatctTGCCC		cc_TGC_R	GCAagatcggaagagcgtcgtgt
TTG	cc_TTG_F	acacgacgctcttccgatctTTGCC		cc_TTG_R	CAAagatcggaagagcgtcgtgt
ACG	cc_ACG__f	acacgacgctcttccgatctAGGCC		cc_ACG__r	CCTagatcggaagagcgtcgtgt
CGT	cc_CGT__f	acacgacgctcttccgatctCGTCC		cc_CGT__r	ACGagatcggaagagcgtcgtgt
TAT	cc_TAT__f	acacgacgctcttccgatctTATCC		cc_TAT__r	ATAagatcggaagagcgtcgtgt
Barcode	ct	F			R
AAA	ct_AAA_F	acacgacgctcttccgatctAAACT		ct_AAA_R	TTTagatcggaagagcgtcgtgt
ACC	ct_ACC_F	acacgacgctcttccgatctACCCT		ct_ACC_R	GGTagatcggaagagcgtcgtgt
CAC	ct_CAC_F	acacgacgctcttccgatctCACCT		ct_CAC_R	GTGagatcggaagagcgtcgtgt
CCG	ct_CCG_F	acacgacgctcttccgatctCCGCT		ct_CCG_R	CGGagatcggaagagcgtcgtgt
GGA	ct_GGA_F	acacgacgctcttccgatctGGACT		ct_GGA_R	TCCagatcggaagagcgtcgtgt
GTC	ct_GTC_F	acacgacgctcttccgatctGTCCT		ct_GTC_R	GACagatcggaagagcgtcgtgt
TGC	ct_TGC_F	acacgacgctcttccgatctTGCCT		ct_TGC_R	GCAagatcggaagagcgtcgtgt
TTG	ct_TTG_F	acacgacgctcttccgatctTTGCT		ct_TTG_R	CAAagatcggaagagcgtcgtgt
Barcode	gc	F			R
AAA	GC_AAA_F	acacgacgctcttccgatctAAAgc		GC_AAA_R	TTTagatcggaagagcgtcgtgt
ACC	GC_ACC_F	acacgacgctcttccgatctACCgc		GC_ACC_R	GGTagatcggaagagcgtcgtgt
CAC	GC_CAC_F	acacgacgctcttccgatctCACgc		GC_CAC_R	GTGagatcggaagagcgtcgtgt
CCG	GC_CCG_F	acacgacgctcttccgatctCCGgc		GC_CCG_R	CGGagatcggaagagcgtcgtgt
GGA	GC_GGA_F	acacgacgctcttccgatctGGAgc		GC_GGA_R	TCCagatcggaagagcgtcgtgt
GTC	GC_GTC_F	acacgacgctcttccgatctGTCgc		GC_GTC_R	GACagatcggaagagcgtcgtgt
TGC	GC_TGC_F	acacgacgctcttccgatctTGCgc		GC_TGC_R	GCAagatcggaagagcgtcgtgt
TTG	GC_TTG_F	acacgacgctcttccgatctTTGgc		GC_TTG_R	CAAagatcggaagagcgtcgtgt
AGG	GC_AGG_F	acacgacgctcttccgatctAGGgc		GC_AGG_R	CCTagatcggaagagcgtcgtgt
CGT	GC_CGT_F	acacgacgctcttccgatctCGTgc		GC_CGT_R	ACGagatcggaagagcgtcgtgt
GCT	GC_GCT_F	acacgacgctcttccgatctGCTgc		GC_GCT_R	AGCagatcggaagagcgtcgtgt
TCA	GC_TCA_F	acacgacgctcttccgatctTCAgc		GC_TCA_R	TGAagatcggaagagcgtcgtgt
ATT	GC_ATT_F	acacgacgctcttccgatctATTgc		GC_ATT_R	AATagatcggaagagcgtcgtgt
CTA	GC_CTA_F	acacgacgctcttccgatctCTAgc		GC_CTA_R	TAGagatcggaagagcgtcgtgt
GAG	GC_GAG_F	acacgacgctcttccgatctGAGgc		GC_GAG_R	CTCagatcggaagagcgtcgtgt
TAT	GC_TAT_F	acacgacgctcttccgatctTATgc		GC_TAT_R	ATAagatcggaagagcgtcgtgt
Barcode	tt	F			R
AAA	TT_AAA_F	acacgacgctcttccgatctAAAtt		TT_AAA_R	TTTagatcggaagagcgtcgtgt
ACC	TT_ACC_F	acacgacgctcttccgatctACCtt		TT_ACC_R	GGTagatcggaagagcgtcgtgt
CAC	TT_CAC_F	acacgacgctcttccgatctCACtt		TT_CAC_R	GTGagatcggaagagcgtcgtgt
CCG	TT_CCG_F	acacgacgctcttccgatctCCGtt		TT_CCG_R	CGGagatcggaagagcgtcgtgt
GGA	TT_GGA_F	acacgacgctcttccgatctGGAtt		TT_GGA_R	TCCagatcggaagagcgtcgtgt
GTC	TT_GTC_F	acacgacgctcttccgatctGTCtt		TT_GTC_R	GACagatcggaagagcgtcgtgt
TGC	TT_TGC_F	acacgacgctcttccgatctTGCtt		TT_TGC_R	GCAagatcggaagagcgtcgtgt
TTG	TT_TTG_F	acacgacgctcttccgatctTTGtt		TT_TTG_R	CAAagatcggaagagcgtcgtgt
AGG	TT_AGG_F	acacgacgctcttccgatctAGGtt		TT_AGG_R	CCTagatcggaagagcgtcgtgt
CGT	TT_CGT_F	acacgacgctcttccgatctCGTtt		TT_CGT_R	ACGagatcggaagagcgtcgtgt
GCT	TT_GCT_F	acacgacgctcttccgatctGCTtt		TT_GCT_R	AGCagatcggaagagcgtcgtgt
TCA	TT_TCA_F	acacgacgctcttccgatctTCAtt		TT_TCA_R	TGAagatcggaagagcgtcgtgt
ATT	TT_ATT_F	acacgacgctcttccgatctATTtt		TT_ATT_R	AATagatcggaagagcgtcgtgt
CTA	TT_CTA_F	acacgacgctcttccgatctCTAtt		TT_CTA_R	TAGagatcggaagagcgtcgtgt
GAG	TT_GAG_F	acacgacgctcttccgatctGAGtt		TT_GAG_R	CTCagatcggaagagcgtcgtgt
TAT	TT_TAT_F	acacgacgctcttccgatctTATtt		TT_TAT_R	ATAagatcggaagagcgtcgtgt
Barcode	aa	F			R
AAA	AA_AAA_F	acacgacgctcttccgatctAAAAA		AA_AAA_R	TTTagatcggaagagcgtcgtgt
ACC	AA_ACC_F	acacgacgctcttccgatctACCAA		AA_ACC_R	GGTagatcggaagagcgtcgtgt
AGG	AA_AGG_F	acacgacgctcttccgatctAGGAA		AA_AGG_R	CCTagatcggaagagcgtcgtgt
ATT	AA_ATT_F	acacgacgctcttccgatctATTAA		AA_ATT_R	AATagatcggaagagcgtcgtgt
CAC	AA_CAC_F	acacgacgctcttccgatctCACAA		AA_CAC_R	GTGagatcggaagagcgtcgtgt
CCG	AA_CCG_F	acacgacgctcttccgatctCCGAA		AA_CCG_R	CGGagatcggaagagcgtcgtgt
CGT	AA_CGT_F	acacgacgctcttccgatctCGTAA		AA_CGT_R	ACGagatcggaagagcgtcgtgt
CTA	AA_CTA_F	acacgacgctcttccgatctCTAAA		AA_CTA_R	TAGagatcggaagagcgtcgtgt
GAG	AA_GAG_F	acacgacgctcttccgatctGAGAA		AA_GAG_R	CTCagatcggaagagcgtcgtgt
GCT	AA_GCT_F	acacgacgctcttccgatctGCTAA		AA_GCT_R	AGCagatcggaagagcgtcgtgt
GGA	AA_GGA_F	acacgacgctcttccgatctGGAAA		AA_GGA_R	TCCagatcggaagagcgtcgtgt
GTC	AA_GTC_F	acacgacgctcttccgatctGTCAA		AA_GTC_R	GACagatcggaagagcgtcgtgt
TAT	AA_TAT_F	acacgacgctcttccgatctTATAA		AA_TAT_R	ATAagatcggaagagcgtcgtgt
TCA	AA_TCA_F	acacgacgctcttccgatctTCAAA		AA_TCA_R	TGAagatcggaagagcgtcgtgt
TGC	AA_TGC_F	acacgacgctcttccgatctTGCAA		AA_TGC_R	GCAagatcggaagagcgtcgtgt
TTG	AA_TTG_F	acacgacgctcttccgatctTTGAA		AA_TTG_R	CAAagatcggaagagcgtcgtgt
Barcode	ga	F			R
AAA	GA_AAA_F	acacgacgctcttccgatctAAAGA		GA_AAA_R	TTTagatcggaagagcgtcgtgt
ACC	GA_ACC_F	acacgacgctcttccgatctACCGA		GA_ACC_R	GGTagatcggaagagcgtcgtgt
AGG	GA_AGG_F	acacgacgctcttccgatctAGGGA		GA_AGG_R	CCTagatcggaagagcgtcgtgt
ATT	GA_ATT_F	acacgacgctcttccgatctATTGA		GA_ATT_R	AATagatcggaagagcgtcgtgt
CAC	GA_CAC_F	acacgacgctcttccgatctCACGA		GA_CAC_R	GTGagatcggaagagcgtcgtgt
CCG	GA_CCG_F	acacgacgctcttccgatctCCGGA		GA_CCG_R	CGGagatcggaagagcgtcgtgt
CGT	GA_CGT_F	acacgacgctcttccgatctCGTGA		GA_CGT_R	ACGagatcggaagagcgtcgtgt
CTA	GA_CTA_F	acacgacgctcttccgatctCTAGA		GA_CTA_R	TAGagatcggaagagcgtcgtgt
GAG	GA_GAG_F	acacgacgctcttccgatctGAGGA		GA_GAG_R	CTCagatcggaagagcgtcgtgt
GCT	GA_GCT_F	acacgacgctcttccgatctGCTGA		GA_GCT_R	AGCagatcggaagagcgtcgtgt
GGA	GA_GGA_F	acacgacgctcttccgatctGGAGA		GA_GGA_R	TCCagatcggaagagcgtcgtgt
GTC	GA_GTC_F	acacgacgctcttccgatctGTCGA		GA_GTC_R	GACagatcggaagagcgtcgtgt
TAT	GA_TAT_F	acacgacgctcttccgatctTATGA		GA_TAT_R	ATAagatcggaagagcgtcgtgt
TCA	GA_TCA_F	acacgacgctcttccgatctTCAGA		GA_TCA_R	TGAagatcggaagagcgtcgtgt
TGC	GA_TGC_F	acacgacgctcttccgatctTGCGA		GA_TGC_R	GCAagatcggaagagcgtcgtgt
TTG	GA_TTG_F	acacgacgctcttccgatctTTGGA		GA_TTG_R	CAAagatcggaagagcgtcgtgt
Barcode	ac	F			R
AAA	AC_AAA_F	acacgacgctcttccgatctAAAAC		AC_AAA_R	TTTagatcggaagagcgtcgtgt
ACC	AC_ACC_F	acacgacgctcttccgatctACCAC		AC_ACC_R	GGTagatcggaagagcgtcgtgt
AGG	AC_AGG_F	acacgacgctcttccgatctAGGAC		AC_AGG_R	CCTagatcggaagagcgtcgtgt
ATT	AC_ATT_F	acacgacgctcttccgatctATTAC		AC_ATT_R	AATagatcggaagagcgtcgtgt
CAC	AC_CAC_F	acacgacgctcttccgatctCACAC		AC_CAC_R	GTGagatcggaagagcgtcgtgt
CCG	AC_CCG_F	acacgacgctcttccgatctCCGAC		AC_CCG_R	CGGagatcggaagagcgtcgtgt
CGT	AC_CGT_F	acacgacgctcttccgatctCGTAC		AC_CGT_R	ACGagatcggaagagcgtcgtgt
CTA	AC_CTA_F	acacgacgctcttccgatctCTAAC		AC_CTA_R	TAGagatcggaagagcgtcgtgt
GAG	AC_GAG_F	acacgacgctcttccgatctGAGAC		AC_GAG_R	CTCagatcggaagagcgtcgtgt
GCT	AC_GCT_F	acacgacgctcttccgatctGCTAC		AC_GCT_R	AGCagatcggaagagcgtcgtgt
GGA	AC_GGA_F	acacgacgctcttccgatctGGAAC		AC_GGA_R	TCCagatcggaagagcgtcgtgt
GTC	AC_GTC_F	acacgacgctcttccgatctGTCAC		AC_GTC_R	GACagatcggaagagcgtcgtgt
TAT	AC_TAT_F	acacgacgctcttccgatctTATAC		AC_TAT_R	ATAagatcggaagagcgtcgtgt
TCA	AC_TCA_F	acacgacgctcttccgatctTCAAC		AC_TCA_R	TGAagatcggaagagcgtcgtgt
TGC	AC_TGC_F	acacgacgctcttccgatctTGCAC		AC_TGC_R	GCAagatcggaagagcgtcgtgt
TTG	AC_TTG_F	acacgacgctcttccgatctTTGAC		AC_TTG_R	CAAagatcggaagagcgtcgtgt
Barcode	ga	F			R
AAA	GA_AAA_F	acacgacgctcttccgatctAAAGA		GA_AAA_R	TTTagatcggaagagcgtcgtgt
ACC	GA_ACC_F	acacgacgctcttccgatctACCGA		GA_ACC_R	GGTagatcggaagagcgtcgtgt
AGG	GA_AGG_F	acacgacgctcttccgatctAGGGA		GA_AGG_R	CCTagatcggaagagcgtcgtgt
ATT	GA_ATT_F	acacgacgctcttccgatctATTGA		GA_ATT_R	AATagatcggaagagcgtcgtgt
CAC	GA_CAC_F	acacgacgctcttccgatctCACGA		GA_CAC_R	GTGagatcggaagagcgtcgtgt
CCG	GA_CCG_F	acacgacgctcttccgatctCCGGA		GA_CCG_R	CGGagatcggaagagcgtcgtgt
CGT	GA_CGT_F	acacgacgctcttccgatctCGTGA		GA_CGT_R	ACGagatcggaagagcgtcgtgt
CTA	GA_CTA_F	acacgacgctcttccgatctCTAGA		GA_CTA_R	TAGagatcggaagagcgtcgtgt
GAG	GA_GAG_F	acacgacgctcttccgatctGAGGA		GA_GAG_R	CTCagatcggaagagcgtcgtgt
GCT	GA_GCT_F	acacgacgctcttccgatctGCTGA		GA_GCT_R	AGCagatcggaagagcgtcgtgt
GGA	GA_GGA_F	acacgacgctcttccgatctGGAGA		GA_GGA_R	TCCagatcggaagagcgtcgtgt
GTC	GA_GTC_F	acacgacgctcttccgatctGTCGA		GA_GTC_R	GACagatcggaagagcgtcgtgt
TAT	GA_TAT_F	acacgacgctcttccgatctTATGA		GA_TAT_R	ATAagatcggaagagcgtcgtgt
TCA	GA_TCA_F	acacgacgctcttccgatctTCAGA		GA_TCA_R	TGAagatcggaagagcgtcgtgt
TGC	GA_TGC_F	acacgacgctcttccgatctTGCGA		GA_TGC_R	GCAagatcggaagagcgtcgtgt
TTG	GA_TTG_F	acacgacgctcttccgatctTTGGA		GA_TTG_R	CAAagatcggaagagcgtcgtgt

## Sheet: Illumina F and R primers
Illumina primers are used to introduce recognition sequence for deep-sequencing
Ill_F	AAT GAT ACG GCG ACC ACC GAG ATC TAC ACT CTT TCC CTA CAC GAC GCT CTT CCG ATC* T
Ill_R	CAA GCA GAA GAC GGC ATA CGA GCT CTT CCG ATC* T
